# Supplementary material for: Defining Environmental Health Literacy
Source: Int J Environ Res Public Health. 2021 Nov 5;18(21):11626. doi: 10.3390/ijerph182111626 (PMC8583686; doi:10.3390/ijerph182111626)
Supplement: Supplementary file 1 [file ijerph-18-11626-s001.zip]

Archive with 2 entries (2 files):
- Supplementary A- Defining Environmental Health Literacy ΓÇô Interview Script.pdf
- Supplementary B- Environmental Health Literacy Data Analysis.pdf
